# Supplementary material for: Application of the Expert Recommendations for Implementing Change (ERIC) compilation of strategies to health intervention implementation in low- and middle-income countries: a systematic review
Source: Implement Sci. 2023 Oct 30;18:56. doi: 10.1186/s13012-023-01310-2 (PMC10617067; doi:10.1186/s13012-023-01310-2)
Supplement: Supplementary file 3 — Additional file 3. Study descriptive information. [file 13012_2023_1310_MOESM3_ESM.xlsx]

## Sheet: Sheet1
Study Description																	Clinilcal Intervention Description
Authors	Year	Journal	Title	Country/ies	Study Objectives	Protocol or Empirical Study?	Process Evaluation or Formative Design	Impact/Effectiveness Evaluation Design	Qualitative Methods Used	Economic Evaluation Design	Independent Variables	Implementation Research Framework(s) Used	Years of Data Collection	Study Setting	Study Population	Conclusions	Intervention Name	Associated Health Condition(s)	Intervention Description	Target Patient/Client Population
White, MC; Baxter, LS; Close, KL; Ravelojaona, VA; Rakotoarison, HN; Bruno, E; Herbert, A; Andean, V; Callahan, J; Andriamanjato, HH; Shrime, MG	2018	PLOS ONE	Evaluation of a countrywide implementation of the world health organisation surgical safety checklist in Madagascar	Madagascar	To evaluate whether a the three-day multi-disciplinary training program would successfully achieve wide-scale implementation of the WHO surgical safety checklist as measured by at least 50% compliance with the six basic safety processes at three to four months.	Empirical	Formative strategy design	QE no control	Focus groups and direct observation	None	None	None specified	2016	Hospitals across multiple regions of the country	Providers	Three-day course for checklist implementation resulted in 78% of participants using the checklist, at three months; and an increase in counting surgical instruments. Successful checklist implementation was not predicted by participant length of medical service, hospital size or surgical volume.	WHO surgical safety checklist	Surgery	Checklist of 6 basic surgical safety procedures to be used by providers prior to and during surgery.	Surgery providers
English, M.; Ayieko, P.; Nyamai, R.; Were, F.; Githanga, D.; Irimu, G.	2017	Health Res. Policy Syst.	What do we think we are doing? How might a clinical information network be promoting implementation of recommended paediatric care practices in Kenyan hospitals	Kenya	Describe the actual implementation of a systems oriented intervention targeting pivotal role of leaders of service units while also addressing the wider professional context (or norms) likely to be an important influence on practice.	Empirical	None	QE no control	Review of research records, administrative logs, field diaries	None	Implementation Strategy	None specified	2013-2016	Ministry of Health district hospitals in Kenya focusing on inpatient pediatric care practiices	Implementers, hospital-level routine health information system data	The Clinical Information Network comprises 22/73 ERIC strategies and implementation strategies across six implementation strategy categories. Inititial uncontrolled analyses suggest improvements in clinical documentation of inpatient pediatric care (MUAC and HIV status documentation), although authors plan to publish a specific mixed-methods evaluation.	Per-protocol inpatient pediatric care in Kenya	General inpatient pediatric care	Paediatricians working in inpatient pediatric units in district hospitals	Inpatient pediatric care in district hospitals
Gachau, S.; Ayieko, P.; Gathara, D.; Mwaniki, P.; Ogero, M.; Akech, S.; Maina, M.; Agweyu, A.; Oliwa, J.; Julius, T.; Malla, L.; Wafula, J.; Mbevi, G.; Irimu, G.; English, M.; Makone, B.; Chepkirui, M.; Tuti, T.; Lagat, A.; N'gar, S.; Muroki, I.; Kimutai, D.; Mutai, L.; Emadau, C.; Mutiso, C.; Nzioki, C.; Kanyingi, F.; Mithamo, A.; Kuria, M.; Otido, S.; Wachira, G.; Kariuki, A.; Njiiri, P.; Ingin…	2017	BMJ Glob. Health	Does audit and feedback improve the adoption of recommended practices? Evidence from a longitudinal observational study of an emerging clinical network in Kenya	Kenya	To examine the effect of A&F delivered as part of a wider set of activities to promote paediatric guideline adherence.	Empirical	None	QE no control	None	None	Implementation Strategy	None specified	2013-2016, collected retrospecitively	14 county hospitals with inpatient pediatric services in two high-population regions with high and low malaria prevalence in Kenya	all children aged between 2 and 59 months admitted in these facilities with common serious childhood illnesses to whom national treatment guidelines apply, excluding surgical and burn cases	Marked variability across facilities in adoption and adherence to recommended paediatric care guidelines at baseline and considerable variability in performance change across indicators, place, and time. For simple and difficult documentation indicators that were largely responsive to A&F and wider change efforts, the nature of feedback seemed less important than the overall effect of introducing…	Pediatric admission record (PAR)	General pediatric medical conditions	National guidelines for care of hospitalised children specified in clinical guidelines including: (1) assessment and documentation of clinical signs and symptoms, (2) selecting (and documenting) investigation orders and adhering to syndromic classification of illnesses, and (3) appropriate drug prescribing.	Pediatric care providers
Go, V.F.; Morales, G.J.; Mai, N.T.; Brownson, R.C.; Ha, T.V.; Miller, W.C.	2016	Implement. Sci.	Finding what works: Identification of implementation strategies for the integration of methadone maintenance therapy and HIV services in Vietnam	Vietnam	To assess barriers and facilitators to Methadone Management Therapy/ HIV integration and used this assessment as a foundation for identifying appropriate implementation strategies within the Vietnam context	Empirical	Formative strategy design	None	interviews	None	None	None specified	2014-2015	National health system	implementation scientists, policymakers and providers	Key programmatic barriers to MMT/HIV integration in Vietnam may be addressed through implementation strategies that focus on technical assistance, staff accountability, and local commitment. Our process of identifying implementation strategies was simple, low cost, and potentially replicable to other settings.	Methadone maintenance therapy	Opioid misuse	Opioid replacement therapy integrated into HIV clinics	Peoplewho inject drugs living with HIV
Vousden, N.; Lawley, E.; Nathan, H.L.; Seed, P.T.; Brown, A.; Muchengwa, T.; Charantimath, U.; Bellad, M.; Gidiri, M.F.; Goudar, S.; Chappell, L.C.; Sandall, J.; Shennan, A.H.	2018	BMC Pregnancy Childbirth	Evaluation of a novel vital sign device to reduce maternal mortality and morbidity in low-resource settings: a mixed method feasibility study for the CRADLE-3 trial	India, Ethiopia, Zimbabwe	Exploration of the acceptability and feasibility of the CRADLE programme components and the development of its implementation strategies by a mixed-method evaluation in three non-trial sites representative of the 10 main trial clusters. 2. Collection of primary outcome data in the 10 main trial clusters in order to evaluate the methods of data collection, and assess factors related to the randomi…	Empirical	Formative strategy design	QE no control	Interviews, focus groups, action logs	None	None	None specified	2015-2016	Secondary or tertiary facilities that provided comprehensive emergency obstetric care and the surrounding primary care facilities that referred to these higher facilities and were urban or semi-urban. Three areas representative of the main trial clusters. These were sites based around Ramdurg in Karnataka, India, Bishoftu in Ethiopia, and Masvingo in Zimbabwe.	Healthcare providers	This feasibility study demonstrates that the components of the intervention were acceptable, methods of implementing were successful and the main trial design would be feasible. Qualitative work identified key moderators that informed the main trial process evaluation. Changes to the training package, implementation strategy, study design and processes were identified to refine the implementation…	CRADLE VSA	Pregnancy complications	Measures blood pressure and pulse, detects risk of hypovolemic or septic shock	Pregnant women
Smith, S.L.; Franke, M.F.; Rusangwa, C.; Mukasakindi, H.; Nyirandagijimana, B.; Bienvenu, R.; Uwimana, E.; Uwamaliya, C.; Ndikubwimana, J.S.; Dorcas, S.; Mpunga, T.; Nancy Misago, C.; Iyamuremye, J.D.; Dusabeyezu, J.D.; Mohand, A.A.; Atwood, S.; Osrow, R.A.; Aldis, R.; Daimyo, S.; Rose, A.; Coleman, S.; Manzi, A.; Kayiteshonga, Y.; Raviola, G.J.	2020	PLoS ONE	Outcomes of a primary care mental health implementation program in rural Rwanda: A quasi-experimental implementation-effectiveness study	Rwanda	to assess the implementation reach, fidelity, and clinical effectiveness of our primary care delivered mental health services, supported by MESH MH, as the services were scaled within one rural district of Rwanda	Empirical	None	Prospective cohort	None	Measurement of economic burden and service use	None	None specified	2014-2015	Government run primary care facilities in rural district	Providers and patients	MESH MH was associated with high service use, moderate-good fidlity to iintervention delivery, and significant improvements in clinical symptoms and functional disability of service users receiving care at health centers supported by the program.	MH assessment, psychosocial interventions, medication management, referral	schizophrenia; bipolar disorder; major depressive disorder; and epilepsy	MH care package based on mh-GAP, Rwandan MoH guidelines and Partners in Health guidelines, delivered by PCPs in primary care facilities. Training of Community Health Workers in case finding, treatment adherence, psychoeducation and stigma reduction.	adults with mental disorder or epilepsy
Lim, S.C.; Yap, Y.C.; Barmania, S.; Govender, V.; Danhoundo, G.; Remme, M.	2020	Sex. Reprod. Health Matters	Priority-setting to integrate sexual and reproductive health into universal health coverage: the case of Malaysia	Malaysia	draw on the Malaysian experience to understand the priority- setting process of SRH in UHC, including what needs to happen, through what mechanisms, in light of what contextual factors. It also aims to understand how critical choices and decisions have led to the different level of prioritisation of different types of SRH services within the national UHC trajectory in Malaysia. The purpose of thi…	Empirical	Formative strategy design	None	Literature review, stakeholder mapping, interviews	None	None	None specified	NA	Universal Health Care system; Ministry of health facilities/public health system with SRH services	KIIs= NGO representatives andUNimplementing agencies (7); Academics with medical/MOH background or expertise in UHC and SRH (2); Health policy makers (3); former health policy makers (4); health provider (1); religious leaders (1); Insurance providers (1)	documents the extent of integration and prioritisation of 3 SRH interventions in Malaysia’s national UHC plans and processes, including pregnancy, delivery and post-natal care services; GBV services; and safe abortion and post-abortion care. The study provides evidence that the level of integration, coverage and prioritisation of different SRH services varies. The findings demonstrate the importa…	SRH for UHC: (1) Maternal Mortality Program (2) GBV programs (3) safe abortion programs	Maternal mortality, GBC, medical risks/mortality from unsafe abortion	SRH services* over the life course into the essential packages of health services (EPHS) or health benefits packages (HBPs) in national UHC plans-- range of sexual and reproductive health ervices in Malaysia	General population of women in Malyasia
Forrester, JA; Starr, N; Negussie, T; Schaps, D; Adem, M; Alemu, S; Amenu, D; Gebeyehu, N; Habteyohannes, T; Jiru, F; Tesfaye, A; Wayessa, E; Chen, R; Trickey, A; Bitew, S; Bekele, A; Weiser, TG	2021	BRITISH JOURNAL OF SURGERY	Clean Cut (adaptive, multimodal surgical infection prevention programme) for low-resource settings: a prospective quality improvement study	Ethiopia	Assess effects of surgery improvement implementation strategy	Empirical	Prospective process evaluation	QE no control	Observation and meeting notes review	None	Intervention	None specified	2016-2018	Five surgical referral hospitals	Patients, providers	The Clean Cut programme improved infection prevention standards to reduce SSI without infrastructure expenses or resource investments.	Surgery	Diverse conditions	Surgical procedures	Patients needing surgery
Graham, H.R.; Bakare, A.A.; Ayede, A.I.; Gray, A.Z.; McPake, B.; Peel, D.; Olatinwo, O.; Oyewole, O.B.; Neal, E.F.G.; Nguyen, C.D.; Qazi, S.A.; Izadnegahdar, R.; Carlin, J.B.; Falade, A.G.; Duke, T.	2019	PLoS Medicine	Oxygen systems to improve clinical care and outcomes for children and neonates: A stepped-wedge cluster-randomised trial in Nigeria	Nigeria	Evaluate effects of an improved oxygen system on mortality and clinical practices for neonates and children under 15 years of age in Nigeria	Empirical	None	cRCT	None	None	Intervention	None specified	2015-2017 (2013-2015 retrospective data)	Government and mission-run secondary-level health facilities (general, pediatric, and maternal) that admitted at least 150 children per year in four states of southwest Nigeria (Oyo, Ondo, Ogun, and Osun).	Clusters: secondary-level health facilities admitting >150 children per year. Government or mission-run but not private. Southwest Nigeria. 9 general and 3 pediatric or maternity hospitals. Patients: neonates (<28 days) and children (28 days to 15 years)	No mortality benefit for children and a possible higher risk of neonatal death following the introduction of a multifaceted oxygen system compared to introducing pulse oximetry alone. Where some oxygen is available, pulse oximetry may improve oxygen usage and clinical outcomes for children with ALRI.	Standarized oxygen equipment package including oxygen concentrators, tubing and delivery services, and maintenance materials. Also pulse ox (pre-trial, common across intervention and control groups)	Acute lower respiratory infection	Oxygen therapy, including introduction of pulse oximeter and standardized oxygen equipment package.	Acutely unwell children and neonates (<15 yo in general, pediatric, or maternity hospitals)
Clermont, A; El Gemayel, J; Hammoud, R; Wang, JX; Beciu, H; Sinno, M; Berends, W; Rosenblum, N; Bienstock, JL; Byrnes, K; Samuels, R	2021	BMC PREGNANCY AND CHILDBIRTH	Effects of a 'Baby-Friendly Hospital Initiative' on exclusive breastfeeding rates at a private hospital in Lebanon: an interrupted time series analysis	Lebanon	To describe the development and execution of an EBF program in the context of the BFHI model, using the SQUIRE guidelines for reporting quality improvement initiatives [24]; and second, to conduct a quantitative statistical evaluation of the impact of BFHI practices on EBF rates at discharge using interrupted time series analysis.	Empirical	None	QE no control	None	None	None	None specified	2015-2018	Private hospital	Newborns and their mothers	Meeting the BFHI standards is a complex process for a health facility, requiring changes to policies, practices, and infrastructure. Despite many challenges, the results of the interrupted time series analysis indicate that the BFHI reforms were successful in increasing the EBF rate among CMC’s patients and sustaining that rate over time. These results further support the importance of the hospit…	BABY FRIENDLY HOSPITAL INTIATIVE	Nutrition	Exclusively breastfeeding at time of hospital discharge	Newborns and mothers
Harrison, M.S.; Jimenez-Zambrano, A.; Rivera, C.; Bunge-Montes, S.; Huebschmann, A.G.	2021	Contraception	Delivery of home-based postpartum contraception in Southwest Trifinio, Guatemala: Reach, adoption, and implementation in a cluster-randomized trial	Guatemala	Assess effects of community-based offering of contraception on contraception uptake. Asessment of secondary domains of reach, adoption, implementation, and maintenance of intervention (delivery of postpartum contraceptives) as a whole, not just the delivery of implants, using a mixed methods study design	Empirical	Prospective process evaluation	cRCT	Focus groups	None	Intervention	RE-AIM, IOF	2018-2020	Community-based nursing program	Patients, providers	Our intervention achieved good reach (89% of the eligible population) and was acceptable to the majority of patients and providers. Practitioners interested in achieving greater reach of contraceptive interventions in their communities may consider changing service sites to convenience their clients, as our results suggest this approach was acceptable.	Provision of contraceptions	Sexual and reproductive health	Offering of contraceptives in the home by community-based nurses	Women of reproductive age
Gichane, M.W.; Wechsberg, W.M.; Ndirangu, J.; Browne, F.A.; Bonner, C.P.; Grimwood, A.; Shaikh, N.; Howard, B.; Zule, W.A.	2020	Drug Alcohol Depend.	Implementation science outcomes of a gender-focused HIV and alcohol risk-reduction intervention in usual-care settings in South Africa	South Africa	The overarching aim of this mixed methods study was to assess implementation outcomes of the WHC in usual-care settings in Cape Town	Empirical	Prospective process evaluation	cRCT	Focus groups, interviews	Costing	Intervention	IOF	2015-2018	Four public health clinics and four substance use treatment programs	Patients, providers	The findings suggest it is feasible to integrate the WHC into usual-care settings. Future efforts to scale up the intervention will need to address social and structural implementation challenges	Women's Health CoOp (WHC)	Alcohol and substance use	workshops that combine risk-reduction information about AODs, HIV prevention and treatment initiation, the importance of treatment adherence, other sexually transmitted infections, and gender-based violence prevention with behavioral skills training, sexual empowerment (such as practicing male and female condom use), and negotiation and communication skills. The intervention also includes a perso…	Women who use alcohol and other drugs
Oliwa, J.N.; Nzinga, J.; Masini, E.; van Hensbroek, M.B.; Jones, C.; English, M.; van‚Äôt Hoog, A.	2020	Implement. Sci.	Improving case detection of tuberculosis in hospitalised Kenyan children‚Äîemploying the behaviour change wheel to aid intervention design and implementation	Kenya	We describe the process we undertook to design a contextually appropriate and theory-informed intervention to improve case detection of TB in children in Kenyan hospitals guided by the Behavior Change Wheel (BCW)... This work thus aimed to develop a clear starting perspective to design an intervention that could be feasibly adopted, evaluated, and scaled up by the National TB Programme (NTP).	Empirical	Formative strategy design	None	Literature review, interviews, focus groups, observation	None	None	Behavior Change Wheel (BCW), Capability, Opportunity and Motivation Behavioral model (COM-B), Theoretical Domains Framework (TDF); Medical Research Council Framework for desigining and evaluating complex interventions; APEASE criteria	Not described	Kenyan county and subcounty hospitals (secondary care); Pediatric health services	Routine data on children admitted to 13 county hospitals; Frontline health workers; Mid level hospital managers	The authors selected implementation strategy components that they anticipated could promote TB diagnostic testing and case detection in pediatric health services	TB case detection/diagnosis using the GeneXpert	Tuberculosis	Pediatric health providers in secondary hospitals in Kenya using the GeneXpert machine to detect/diagnose tuberculosis in children	Children in pediatric care in secondary health facilities
Mukhopadhyay, R; Arora, NK; Sharma, PK; Dalpath, S; Limbu, P; Kataria, G; Singh, RK; Poluru, R; Malik, Y; Khera, A; Prabhakar, PK; Kumar, S; Gupta, R; Chellani, H; Aggarwal, KC; Arya, S; Aboubaker, S; Bahl, R; Bin Nisar, Y; Qazi, SA	2021	PLOS ONE	Lessons from implementation research on community management of Possible Serious Bacterial Infection (PSBI) in young infants (0-59 days), when the referral is not feasible in Palwal district of Haryana, India	India	to understand the programmatic bottlenecks, determine the feasibility and acceptability of contextually modified implementation strategies and increase access to PSBI treatment using WHO PSBI management guideline when the referral is not feasible	Empirical	Formative strategy design	Prospective Cohort	interviews and non-formal interactions	None	None	RE-AIM	2017-2018	Villages (communities and health facilities) of very low HDI district	Health faciltities, providers, patients	demonstrated the feasibility of implementing management of PSBI on an outpatient basis when referral to a hospital was not feasible in a program setting by focusing on hand holding and confidence building of the primary care physicians, making the CHCs and PHCs functional and targeted social mobilization to empower the mothers and families for early recognition of sickness in their young infants	Possible Serious Bacterial Infection Management with Simplified Antibiotic Regimens	Possible Serious Bacterial Infection	manage PSBI on an outpatient basis with injection gentamicin and oral amoxicillin when a referral to a hospital was not feasible	Neonates
Dascanio, S.A.; Nowa, S.; Nicholas, S.; Kumwenda, H.; Urick, B.Y.; Steeb, D.R.	2021	JACCP	Implementation and evaluation of clinical pharmacy services through quality improvement in a Tertiary Hospital in Malawi	Malawi	Describe the implementation of a wardbased clinical pharmacy program using quality improvement methods in a 1000-bed tertiary hospital in Malawi and measure its associated impact on prescribing practices	Empirical	None	QE with control	None	None	Intervention	Plan-Do-Study-Act	2019-2020	1000 bed government-run, tertiary referral hospital that serves a population of approximately 7.5 million in the Central Region of Malawi. This study established the female adult medical ward as the intervention ward with a corresponding control ward in the male adult medical ward where no pharmacy services were offered.	Providers (Hospital pharmacists and attending physicians)	The clinical pharmacy service was effective in increasing rational perscription of medication. Improvements in model adoption were seen over the 5 months of data collection. The intervention increased probability of rational perscribing.	Clinical pharmacy services	General	Pharmacy interns attended morning handoffs, went on patient rounds with the medical team, completed medication histories for all newly admitted patients, and documented medication-related recommendations in the patient chart. As part of these services, pharmacy interns were responsible for discussing recommendations with the medical team, then, documenting all recommendations in a pharmacy progre…	Patients in the adult medical ward of a tertiary care hospital
Hepperlen, R.A.; Rabaey, P.; Ngulube, E.; Biggs, J.; DeGracia, D.; Hearst, M.O.	2020	Int. Soc. Work.	Aligning a training curriculum with local needs: Use of an advisory board	Zambia	to describe the practice experiences of a pilot program in Lusaka, Zambia, where stakeholders used inclusive program development practices to obtain feedback for a curriculum designed to train local community volunteers to support families of children with disabilities.	Empirical	Prospective process evaluation	None	Community advisory board discussion	None	None	Quality Implementation Framework	2018	Two large "unplanned" urban communities	Policymakers, Providers, community members	Commuity advisory board comments focused on three themes – making the manual more Zambian, needing additional content, and simplifying the message. Recommendations were incorporated into the manual – allowing for culturally appropriate alignment with Zambian needs and customs.	Training of the Trainer program	Pediatric physical and intellectual disabilities	Program developers provide training for trainers of community volunteers to develop knowledge and skills related to stigma and language around disability, typical child development, recognition of problems and early intervention, disease prevention, and skills related to caring for children with disabilities to increased independence and quality of life. Includes individual modules with learning …	Local medical and rehabilitation staff
Deressa, W.; Kayembe, P.; Neel, A.H.; Mafuta, E.; Seme, A.; Alonge, O.	2020	BMC Public Health	Lessons learned from the polio eradication initiative in the Democratic Republic of Congo and Ethiopia: analysis of implementation barriers and strategies	DRC, Ethiopia	Map, package and disseminate key lessons learned from the polio eradication initiative to facilitate effective implementation of public health programs globally	Empirical	Retrospective strategy specification	None	Interviews	None	None	CFIR	2018-2019	GPEI organizations, Ministry of Health personnel, NGOs and key agencies providing health services at different levels in both countries.	People working in polio response for >12 months in each country, including INGO, NGO, and MOH staff	The polio program investments in the DRC and Ethiopia facilitated program implementation despite environmental, system, and community-level barriers. There were, however, missed opportunities for integration. Remaining pockets of low immunization coverage and gaps in surveillance must be addressed in order to prevent importation of wild poliovirus and minimize circulating vaccine-derived poliovir…	Polio eradication via vaccination	Polio	Community and health system-level polio vaccination by health and extension workers	Children
Ahonkhai, A.A.; Wudil, U.J.; Dankishiya, F.S.; Ingles, D.J.; Musa, B.M.; Muhammad, H.; Sani, M.U.; Nalado, A.M.; Abdu, A.; Abdussalam, K.; Pierce, L.; Wester, C.W.; Aliyu, M.H.	2021	Curr. HIV/AIDS Rep.	Strategies for Successful Clinical Trial Recruitment of People Living with HIV in Low- and Middle-Income Countries: Lessons Learned and Implementation Implications from the Nigeria Renal Risk Reduction (R3) Trial	Nigeria	We summarized data from the literature and our experience with recruitment for the Renal Risk Reduction trial, aimed at reducing risk of kidney complications among people living with HIV in Nigeria.	Empirical	Retrospective strategy specification	None	Delphi, survey	None	None	AACTT	2018-2019	HIV clinic at teaching hospital	Study teams	Our experience highlights the importance of considering implementation outcomes, and the strategies necessary to achieve those outcomes early, in the planning and execution of clinical trials. Clinical trial recruitment can be optimized via methodologies grounded in implementation science.	CLINICAL TRIAL RECRUITMENT	NA	NA	NA
Wright, N.; Abantanga, F.; Amoah, M.; Appeadu-Mensah, W.; Bokhary, Z.; Bvulani, B.; Davies, J.; Miti, S.; Nandi, B.; Nimako, B.; Poenaru, D.; Tabiri, S.; Yifieyeh, A.; Ade-Ajayi, N.; Sevdalis, N.; Leather, A.	2019	Wellcome Open Res.	Developing and implementing an interventional bundle to reduce mortality from gastroschisis in low-resource settings	Ghana, Zambia, Malawi, Tanzania	To develop, implement and prospectively evaluate an interventional bundle to reduce mortality from gastroschisis in seven tertiary paediatric surgery centres across sub-Saharan Africa.	Protocol	Formative strategy design	QE no control	Interviews, Delphi	Costing	Intervention	Normalization Process Theory	NA	Seven tertiary pediatric surgery centers	Policymakers, hospital administrators, providers, patients, patient parents	This will be the first multi-centre interventional study to our knowledge aimed at reducing mortality from gastroschisis in low-resource settings. If successful, detailed evaluation of both the clinical and implementation components of the study will allow sustainability in the study sites and further scale-up	Pre- and in-hospital management of gastroschisis	Gastroschisis	Pre-hospital components include covering bowel in clear plastic, admin of IV fluids, keeping neonate warm, transfering to study center. In-hospital components include use of standardized hospital protocol, neonatal resuscitation, gastroschisis reduction, early breastfeeding.	Neonates
Brima, N.; Sevdalis, N.; Daoh, K.; Deen, B.; Kamara, T.B.; Wurie, H.; Davies, J.; Leather, A.J.M.	2021	Pilot Feasibility Stud.	Improving nursing documentation for surgical patients in a referral hospital in Freetown, Sierra Leone: protocol for assessing feasibility of a pilot multifaceted quality improvement hybrid type project	Sierra Leone	Assess the feasibility of delivering and assessing a set of evidence-based interventions to improve paper-based nursing documentation for surgical patients in the surgical wards of one hospital in Sierra Leone	Protocol	Prospective process evaluation	QE no control	Interviews, focus groups	None	Intervention	ToC, PDSA, Kirkpatrick Learning Evaluation Model	NA	National referral hospital	Providers (nurses, doctors), hospital staff	The results will generate knowledge to inform good nursing documentation practices for surgical patients in Sierra Leone and add to the body of evidence about the development and implementation of effective health system strengthening QI hybrid interventions in LMICs settings	Nursing documentation for surgical patients	Surgery	Completion of hospital registration card and surgical admissions form at admittance, completion of SLEWs form and daily report at each shift	Surgical nurses
ImpleMentAll Consortium; Buhrmann, L; Schuurmans, J; Ruwaard, J; Fleuren, M; Etzelmuller, A; Piera-Jimenez, J; Finch, T; Rapley, T; Potthoff, S; Aouizerate, B; Batterham, PJ; Calear, A; Christensen, H; Pedersen, CD; Ebert, DD; Van der Eycken, E; Fanaj, N; van Genugten, C; Hanssen, D; Hegerl, U; Hug, J; Kleiboer, A; Mathiasen, K; May, C; Mustafa, S; Oehler, C; Cerga-Pashoja, A; Pope, C; Qirjako, G…	2020	TRIALS	Tailored implementation of internet-based cognitive behavioural therapy in the multinational context of the ImpleMentAll project: a study protocol for a stepped wedge cluster randomized trial	Italy, Spain, Germany, France, the Netherlands, Denmark, Kosovo, Albania, Australia	Evaluate the effectiveness of tailored implementation in integrating and embedding evidence-based iCBT services in routine care for common mental disorders in adults	Protocol	Prospective process evaluation	cRCT	Interviews	Costing	Implementation Strategy	Normalization Process Theory, Self Determination Theory	2018-2021	Health care organizations	Clusters: 12 implementation sites (organizations) across 9 countries; Staff/implementers within these organizations/implementation sites (psychologists, psychiatrists, mental healht nurses, referrers - GPs, pharmacists, community workers, health promoters, counselors, case managers; administrators, etc.)	NA - study protocol	Internet-delivered cognitive behavioral therapy (iCBT)	Mild to moderate depressive disorder; anxiety disorder; substance abuse; medically unexplained symptoms or somatic symptom disorders	Internet-delivered CBT including 4 main components: psychoeducation, techniques invoking behavioural change, a cognitive component, and relapse prevention. The specific modalities and components different across implementation sites	Adults with common mental disorders
Chirwa, E.; Kapito, E.; Jere, D.L.; Kafulafula, U.; Chodzaza, E.; Chorwe-Sungani, G.; Gresh, A.; Liu, L.; Abrams, E.T.; Klima, C.S.; McCreary, L.L.; Norr, K.F.; Patil, C.L.	2020	BMC Public Health	An effectiveness-implementation hybrid type 1 trial assessing the impact of group versus individual antenatal care on maternal and infant outcomes in Malawi	Malawi	To test the effectiveness and implementation outcomes of group antenatal care	Protocol	Prospective process evaluation	iRCT	Study notes, interviews, observations	None	Intervention	CFIR	2020-Present	Rural, perirurban and urban clinics	Policymakers and providers; medical records	NA	Group antenatal care implementation toolkit	Pregnancy	A clinic implementation guide, group antenatal care training and facilitation guide, benchmarks, a training video, and interactive learning materials	Antenatal care providers
Chandra, D.K.; Moll, A.P.; Altice, F.L.; Didomizio, E.; Andrews, L.; Shenoi, S.V.	2021	Global Public Health	Structural barriers to implementing recommended tuberculosis preventive treatment in primary care clinics in rural South Africa	South Africa	Use the Promoting Action on Research Implementation (PARiHS) framework to assess critical elements of the healthcare system affecting the evidence-based practice of TPT sought to examine the state of TPT implementation after incorporation into national policy by determining the frequency of TPT initiation among PWH receiving ART and identifying correlates of TPT initiation in KwaZulu-Natal, South…	Empirical	None	Retrospective ohort	Review of research records, administrative logs, field diaries	None	None	PARiHS	Chart review inclusion: initiated ART between January 2015 and June 10, 2016	Church of Scotland Hospital (COSH), a 350-bed provincial government district hospital, or at one of 16 nurse-managed primary healthcare clinics (PHCs) where people in Msinga distric recieve HIV and TB prevention care.	Patients 18 or older who initatied ART btwn 1/2015-6/10/2016 with negative TB test or positive symptom screen with active TB excluded through clinical and microbiological evaluation. Clinic A was staffed by 6 prescribing nurses and provided clinical care to 4,250 patients monthly. Clinic B was staffed by 5 nurses and provided clinical care to 2,850 patients monthly.	Our analysis demonstrates that poor implementation of TPT, as represented by a low proportion of TPT initiation, is potentially attributable to health system factors that differ by clinic.	None	TB prevention among those with HIV	None	18 and older on ART who do not have TB presenting to PHC in South Africa
Ghbeis, M.B.; Steffen, K.M.; Braunlin, E.A.; Beilman, G.J.; Dahman, J.; Ostwani, W.; Steiner, M.E.	2018	Telemedicine. e-Health	Tele-Pediatric Intensive Care for Critically Ill Children in Syria	Syria	Provide descriptive data on service and patient outcomes following implementation of a tele-pediatric intensive care program	Empirical	Formative strategy design	Prospective cohort	Exploration of news media and unstructured discussions with providers	None	None	CFIR	2013-2014	Conflict-affected community and field hospital	Providers, Medical records	Tele-PICU can provide timely and potentially lifesaving assistance to pediatric care providers.	Tele-Pediatric Intensive Care	intensive care	Text, voice, and photo-based consultation between pediatric ICU physicians and field hospital staff	Children in the ICU
Loch, A.P.; Rocha, S.Q.; Fonsi, M.; de Magalh√£es Caraciolo, J.M.; Kalichman, A.O.; de Alencar Souza, R.; Gianna, M.C.; Gon√ßalves, A.; Short, D.; Pimenta, S.L.; Bagnola, L.; Menuzzo, C.W.; da Rocha Meireles, Z.; Diz, E.N.; Zajdenverg, R.; Prudente, I.; Nemes, M.I.B.	2021	PLoS ONE	Improving the continuum of care monitoring in Brazilian HIV healthcare services: An implementation science approach	Brazil	To evaluate the impact of an intervention improving the continuum of care monitoring (CCM)within HIV public healthcare services in São Paulo, Brazil, and implementing a clinical monitoringsystem.	Empirical	Prospective process evaluation	QE no control	None	None	Implementation Strategy	Normalization Process Theory, PRISM, RE-AIM	2019-2020	30 HIV public healthcare services	Patients, providers	Implementing CCM helped identify patients requiring more intensive attention. This intervention led to changes in providers’ perceptions of CCM and care and management processes, which increased the number of patients engaged across the care continuum and improved outcomes.	HIV treatment	HIV	Initiation/re-engagement on ART, viral suppression	People living with HIV
Shen, H.; van der Kleij, R.; van der Boog, P.J.M.; Song, X.; Wang, W.; Zhang, T.; Li, Z.; Lou, X.; Chavannes, N.	2020	BMC Nephrol.	Development and evaluation of an eHealth self-management intervention for patients with chronic kidney disease in China: protocol for a mixed-method hybrid type 2 trial	China	Three main objectives in three phases. Phase 1: Examine the needs, beliefs, perceptions of patients with Chronic Kidney Disease (CKD) and care providers towards disease self-management and eHealth interventions; Phase 2: Tailor the core components of the ‘Medical Dashboard’ self-management intervention for patients with CKD to the Chinese context; Phase 3: Employ a hybrid type 2 trial to: a) eval…	Protocol	Formative strategy design	cRCT	Intervention monitoring group; Scoping review of the literature; interviews; focus groups; participant observation; intervention mapping	None	Intervention	Theory of Planned Behavior, RE-AIM	Protocol, so forthcoming	To be implemented in the First Affiliated Hospital of Zhengzhou University in the Henan province in China	Patients with CKD, providers	NA - study protocol	Self-managment of chronic kidney disease	Chronic kidney disease	Use of medical dashboard, e health intervention to support and involve patients with chronic kidney disease in their disease self-management. Patients can monitor their health from home (e.g., BP, weight), and can exchange health data with their care professionals. Moreover, during consultations in the outpatient clinic, care professionals and patients can also use Medical Dashboard to set person…	Patients with chronic kidney disease being seen in First Affiliated Hospital of Zhengzhou University in Henan, China. Department of Nephrology has five sub-units with approximately 276 beds. more than 60,000 patients with CKD visit the Outpatient Clinic of Department of Nephrology each year.
Seward, N.; Murdoch, J.; Hanlon, C.; Araya, R.; Gao, W.; Harding, R.; Lund, C.; Hinrichs-Krapels, S.; Mayston, R.; Kartha, M.; Prince, M.; Sandall, J.; Thornicroft, G.; Verhey, R.; Sevdalis, N.	2021	BMJ Open	Implementation science protocol for a participatory, theory-informed implementation research programme in the context of health system strengthening in sub-Saharan Africa (ASSET-ImplementER)	Ethiopia, South Africa, Sierra Leone, and Zimbabwe.	Understand what HSS interventions work, for whom and how, and how IS methodologies can be adapted to improve the HSS interventions within resource-poor contexts.	Protocol	Formative strategy design and prospective process evaluation	None	Interviews, focus groups, workshops	None	None	CFIR, CICI, TDF, BCW, IOF	?-2022	Publicly funded health facilities in rural and urban areas	Research staff including principal investigators, coinvestigators, field staff, PhD students, and research assistants. Providers	We use a novel combination of IS methods at a programmatic level to facilitate comparisons of determinants and mechanisms that influence the effectiveness of HSS interventions in achieving implementation outcomes across different contexts. The study also contributes conceptual development and clarification at the underdeveloped interface of IS, HSS and global health.	ASSET	multiple	health system strengthening (HSS) programme involving eight work-packages (ie, a research study that addresses a specific need for HSS) that aims to develop solutions that support high-quality care	adults with chronic health conditions and undergoing surgery, perinatal women, newborns
Proyecto PreCanc Study Grp; Gravitt, PE; Rositch, AF; Jurczuk, M; Meza, G; Carillo, L; Jeronimo, J; Adsul, P; Nervi, L; Kosek, M; Tracy, JK; Paz-Soldan, VA	2020	CANCER EPIDEMIOLOGY BIOMARKERS & PREVENTION	Integrative Systems Praxis for Implementation Research (INSPIRE): An Implementation Methodology to Facilitate the Global Elimination of Cervical Cancer	None (generic) - but applied separately in Peru	Operationalizing implementation research methods and frameworks into a logical sequence of rapid, mixed methods research activities, which are funneled back into stakeholder-owned adaptation of implementation plans and prevention strategies based on the INSPIRE-derived, practice-based evidence	Protocol	None	None	None	None	None	PAR, SSM, CFIR, RE-AIM	NA	Across multiple levels of health system	NA	The INSPIRE methodology is a generalizable approach to context-adapted implementation of EBIs.	Cervical cancer detection and treatment	Cervical cancer	Early detection and treament of cervical cancer (not much described)	Women
Nguyen, M.X.B.; Chu, A.V.; Powell, B.J.; Tran, H.V.; Nguyen, L.H.; Dao, A.T.M.; Pham, M.D.; Vo, S.H.; Bui, N.H.; Dowdy, D.W.; Latkin, C.A.; Lancaster, K.E.; Pence, B.W.; Sripaipan, T.; Hoffman, I.; Miller, W.C.; Go, V.F.	2020	Implement. Sci.	Comparing a standard and tailored approach to scaling up an evidence-based intervention for antiretroviral therapy for people who inject drugs in Vietnam: Study protocol for a cluster randomized hybrid type III trial	Vietnam	To compare a standard multifaceted approach to implementation to a tailored approach that involves the identification of site specific determinants combined with implementation facilitation that will help sites identify and apply appropriate implementation strategies. Specific aims: 1. To compare the standard approach with the tailored approach for scaling-up SNaP. 2. To measure the incremental c…	Protocol	Formative strategy design	cRCT	Intervention mapping, interviews	Costing	Implementation Strategy	Intervention Mapping, CFIR, IOF	2020+18 mo recruitment	42 HIV testing sites in 10 Vietnamese provinces with high HIV prevalence among people with injection drug use	Navigators/counselors, site staff, site directors, HIV providers, and participants	n/a (study protocol)	System Navigation and Psychosocial Counseling (SNaP) intervention	HIV	SNaP has two components: (1) at least 2 meetings with "systems navigators" to facilitate engagement/retention in HIV care and MOUD (currently methadone in Vietnam), and to negotiate required laboratory tests (e.g. CD4 counts) or transportation; and (2) psychosocial counseling (at least 1 session) provided by "psychological counselors" using motivational interviewing, problem solving, skills build…	HIV testing site clients who test positive and report a history of injection drug use in the past 6 months
Mustafa, M; Hatah, E; Makmor-Bakry, M	2023	RESEARCH IN SOCIAL & ADMINISTRATIVE PHARMACY	Perspectives of pharmacists on medication reviews- Exploring implementation research in service establishment in community settings	Malaysia	Explore community pharmacists' perceived barriers, facilitators and strategies to implement a medication review service model using CFIR and ERIC methodology to guide the future implementation of services in community pharmacy settings in Malaysia	Empirical	formative strategy design	none	FGD, KIIs,	N/A	None	CFIR, CFIR-ERIC matching tool	NA	Phamacists interviewed from the Malaysian Pharmaceutical Society	Community pharmacists who attended a medication review workshop	To ensure successful medication review service implementation in Malaysia, important to attend to characteristics of pharmacists and internal pharmacy setting by identifying leaders, champions, conducting training, and holding consensus meetings.	Pharmacist medication review	General health services	Pharmacists reviewing medications prescribed prior to delivery to patients	General health services
Legenza, L; Coetzee, R; Rose, WE; Esack, T; Crombie, K; Mina, M; Safdar, N; Barnett, SG	2022	RESEARCH IN SOCIAL & ADMINISTRATIVE PHARMACY	Application of consolidated framework for implementation research to improve Clostridioides difficile infection management in district hospitals	South Africa	To develop a clostridoides difficle infection (CDI) intervention informed by the local context within South Africa public district level hospitals, and analyze the CDI intervention and implementation process	Empirical	retrospective strategy specification	QE no control	Semi-structured qualitative interviews with health workers	N/A	Intervention	CFIR, FRAME-IS	Not reported	Public district level hospitals	Healthcare providers and patients	This health systems strengthening intervention to promote the detection and management of clostridioides difficle infection is needed and uncomplicated. Uptake was highest in ahopsital with tension for change, influential champions, and existing academic partnerships.	Clostridioides difficile infection (CDI) checklist intervention	Chlostridioides difficile infection	Multicomponent CDI checklist in the form of a physical sticker with general diarrhoea management and CDI clinical interventions	People with CDI
Le Roux, SR; Jassat, W; Dickson, L; Mitrani, L; Cox, H; Mlisana, K; Black, J; Loveday, M; Grant, AD; Moshabela, M; Kielmann, K; Nicol, MP	2022	BMJ GLOBAL HEALTH	The role of emergent champions in policy implementation for decentralised drug-resistant tuberculosis care in South Africa	South Africa	Within a broader study on policy tuberculosis care in South Africa, we characterised the role, strategies and organisational context of emergent policy champions.	Empirical	retrospective process evaluation	none	Key informant interviews; facility process mapping; in-depth study of emergent models of care	N/A	None	Socioecological Model	2016-2019	Public Health clinics	Providers	We identified two types of emergent champions, referred to as patient-centred champions and disease-centred champions. Both types of champions displayed a strong interest in advocating for the implementation of decentralised management of DR-TB care, and used overlapping strategies to achieve success.	Decentralized drug-resistant tuberculosis care	Tuberculosis	Policy framework for the decentralisation of DR-TB care, shifting care provision away from centralised control and specialist facilities, by providing effective treatment closer to the patient’s home	Anyone with drug-resistant tuberculosis
Ahuja, S; Singh, S; Charani, E; Surendran, S; Nampoothiri, V; Edathadathil, F; George, A; Leather, A; Tarrant, C; Holmes, A; Sevdalis, N; Birgand, G	2022	PILOT AND FEASIBILITY STUDIES	An evaluation of the implementation of interventions to reduce postoperative infections and optimise antibiotic use across the surgical pathway in India: a mixed-methods exploratory study protocol	India	The primary aim of the study is to map the steps needed to optimise the implementation process for both interventions, via formative and iterative evaluation of their acceptability, appropriateness, feasibility and sustainability. Additionally, we will estimate the implementation costs to enable the potential for scale-up in other hospitals and other LMIC settings. The secondary aim of this study…	Protocol	prospective process evaluation	QE no control	Interviews, structured questionnaires, monthly implementation logs, team observations	Cost analysis	Implementation Strategy	EPIS, ERIC, IOF	2020-2022	Teaching hospital (Amritha Institute of Medical Sciences, AIMS)	Patients, providers, staff	N/A	surveillance and feedback of postoperative infections to optimise the use of antibiotics in two surgical departments (gastrointestinal and cardiovascular and thoracic surgery) and (ii) raising awareness amongst patients, carers and members of public about IPC and AMS	Gastrointestinal and cardiovascular and thoracic surgery	First intervention—enhanced patient and carer involvement in AMS and IPC Bespoke animated videos on IPC practices, AMS and AMR will be developed and played in the general wards to raise awareness amongst patients, carers and other members of the public. As booklets/leaflets on IPC practices are already in use in the cardiovascular surgery department, key champions, such as admission staff, will b…	Patients undergoing surgery
Boshe, J; Brtek, V; Beima-Sofie, K; Braitstein, P; Brooks, M; Denison, J; Donenberg, G; Kemigisha, E; Memiah, P; Njuguna, I; Poku, O; Roberts, ST; Shayo, AM; Dow, DE		AIDS AND BEHAVIOR	Integrating Adolescent Mental Health into HIV Prevention and Treatment Programs: Can Implementation Science Pave the Path Forward?	sub-Sahrah Africa (Botswana, Ghana, Kenya, Malawi, Mozambique, Nigeria, South Africa, Tanzania, Uganda, Zambia, Zimbabwe)	This research article provides an initial evaluation of the “research to public health impact” approach towards integrating Adolescent MH in HIV research and care programs through the lens of a global alliance of adolescent HIV prevention and treatment researchers, providers, and implementors. who work in sub-Saharan Africa (SSA). Informed by the EPIS framework, we sought to (1) describe how AMH …	Empircal (ish)	retrospective strategy specification	none	surveyed on “exploration phase” about AMH researchconducted in each team, including the evidence-based approaches being deployed, project locations, and common measurement tools + literature review of studies (2) coded describe the inner and outer context determinants (barriers, gaps, constraints) impacting the delivery and integration of AMH in HIV prevention and treatment at their sites. (3) th…	None	None	EPIS	2/2021-5/2021	two global scientific networks (28 unique teams) designed to improve the prevention and care of adolescent HIV in resource constrained settings: the Prevention and Treatment through a Comprehensive Care Continuum for HIV-affected Adolescents in Resource Constrained Settings (PATC3H; 8 research teams) and the Adolescent HIV Implementation Science Alliance (AHISA; 26 reserch teams) funded by the NI…	Eighteen of the 28 (64%) AHISA and PATC3H teams completed the survey (should we have a new column for researchers?)		None	HIV & adolescent MH	None	Adolescents
Robles, R; Ascencio, L; Diaz, D; Ruiz, S; Galvez, L; Sanchez, M; Espinoza, F; Hernandez-Posadas, A; Fresan, A; Vega, H; Morales-Chaine, S		TELEMEDICINE AND E-HEALTH	Implementation Science of Telepsychotherapy for Anxiety, Depression, and Somatization in Health Care Workers Dealing with COVID-19	Mexico	Specific objectives were to determine (1) the frequency of CBT techniques for the treatment of mild-to-moderate anxiety, depression, and/or health anxiety/somatization by psychotherapists (which is known as ‘‘adoption level’’ in implementation science and allows the exploration of specific techniques that are considered more useful or necessary to add by clinicians)18; (2) the degree of satisfact…	Empirical	none	QE with control	N/A	N/A	None	none	2020	Remote teletherapy	patients who themselves are healthcare workers	Telepsychotherapy for anxiety, depression, and somatization in HCW coping with health emergencies in middle-income countries is a feasible, clinically valuable, and acceptable form of treatment.	Remote CBT	anxiety, depressive, and somatic symptoms	Remote delivery of (1) standard CBT for anxiety and depression,34 based on a manual for Mexican patients35; (2) standard CBT for somatic symptoms,24 based on a manual for Mexican patients 25; and (3) contextual techniques36 for coping with HCW-COVID-19-specific stressors. Therapists were volunteer mental health professionals (with at least a specialty in psychiatry or clinical psychology, and spe…	Health care workers with moderate anxiety, depression, and/or health anxiety/somatization without suicidal ideation
Konrad, LM; Ribeiro, CG; Maciel, EC; Tomicki, C; Brito, FA; Almeida, FA; Benedetti, TRB	2022	FRONTIERS IN PUBLIC HEALTH	Evaluating the implementation of the active life improving health behavior change program "BCP-VAMOS" in primary health care: Protocol of a pragmatic randomized controlled trial using the RE-AIM and CFIR frameworks	Brazil	Describe the design and methods of a pragmatic trial that intends to evaluate the implementation of BCP-VAMOS, version 3.0, in Primary Health Care (PHC).	protocol	prospective process evaluation	irct	observation and interviews	N/A	Implementation Strategy	REAIM, CFIR	Forthcoming	primary health care facillities in a Southern state	elderly people, providers	N/A	BCP-VAMOS	healthy lifestyle	aims to motivate adults and elderly (18 or older) individuals to adopt an active and healthy lifestyle through physical activity and healthy eating. the face-to-face modality is developed to be implemented over 9 months in 18 sections. These sections are scheduled to be delivered weekly, biweekly and/or monthly. Each section is taught with a duration of up to 2 h, conducted by a PHC professional …	adults
Schliemann, D; Ramanathan, K; Tamin, NSBI; O'Neill, C; Cardwell, CR; Ismail, R; Nanu, P; Ghazali, ANB; Kee, F; Su, TT; Donnelly, M	2022	BMJ OPEN	Implementation of a colorectal cancer screening intervention in Malaysia (CRC-SIM) in the context of a pandemic: study protocol	Malaysia	Our main aim is to design, develop, implement and evaluate an intervention to improve CRC screening uptake in Malaysia in the context of a pandemic (including budgetary impact of the intervention). The specific objectives are to:1. Review and synthesise best available evidence and implementation lessons; and assess views and preferences of stakeholder groups. 2. Codesign a culturally sensitive po…	Protocol	formative strategy design	QE with control	Review; Focus Groups & Key informant interviews (Formative); codesign; Qualitative interviews for pilot evaluation	Budget Impact Analysis	Implementation Strategy	RE-AIM; Implementation Resaerch Logic Model	TBD	Remote with hospital supprt (Participants recruited two subdistricts, that is, Sungai Segamat (semiurban) and Gemereh (rural). Participants will be trained, remotely, to complete the CRC test in their own home and they will be referred to their local health clinic if the test result is abnormal. Segamat District Hospital has agreed to facilitate up to three colonoscopies per week for this project…	residents from Sungai Segamat and Gemereh who are recorded in the South East Asia Community Observatory (SEACO) database and, previously, gave consent to be included in studies. We will include men and women aged 50–75 years who participated in the most recent SEACO health survey (2018) and registered a mobile phone number with SEACO and have access to a smartphone.	NA	Colorectal Cancer Screening Pack	colorectal cancer detection	A CRC home-screening ‘pack’ will be delivered by courier to residents who agree to participate and meet the inclusion criteria. Each pack will comprise a personalised letter, an explanatory statement, an iFOBT kit, a stool container, an illustrated leaflet about how to collect a stool sample and use the test kit, a glove, face covering to mask the smell and a plastic waste bag. Participants will …	Residents residents from Sungai Segamat and Gemereh aged 50-75
Nelson, LE; Ogunbajo, A; Abu-Ba'are, GR; Conserve, DF; Wilton, L; Ndenkeh, J; Braitstein, P; Dow, D; Arrington-Sanders, R; Appiah, P; Tucker, J; Nam, S; Garafolo, R		AIDS AND BEHAVIOR	Using the Implementation Research Logic Model as a Lens to View Experiences of Implementing HIV Prevention and Care Interventions with Adolescent Sexual Minority Men-A Global Perspective	Ghana, Kenya, Nigeria, Tanzania, United States	This paper thus seeks to describe the experiences of implementing HIV prevention and care interventions with adolescent SMM in a global perspective. Using the Implementation Research Logic Model as a framework and complemented by the Consolidated Framework for Implementation Research, we describe the determinants encounteredduring the implementation of HIV prevention and care interventions with a…	Empirical	retrospective strategy specification	none	Brief unstructured survey	N/A	None	IRLM, CFIR, ERIC	n/s	Various: mobile/home, CBO, health facility, hospital	Principal investigators (should we have a new column for researchers?)	The IRLM is an important tool that can be used for examining completed implementation research projects to generate cross-case evidence that can inform the design of future impact-focused research. The IRLM and the relevant tools that intersect with it (e.g., CFIR implementation determinants, ERIC implementation strategies) are robust and comprehensive; however, fewer barriers were identified com…	Various: online symptom self-monitoring, online peer support, group-based behavioral intervention, social media peer navigation, trianing, mental health promotion, comminity-based HIV self-testing, mobile coaching/case management	HIV	Various, see manuscript for additional case study details	People living with HIV
Rasheed, MA; Hussain, A; Hashwani, A; Kedzierski, JT; Hasan, BS	2022	BMC HEALTH SERVICES RESEARCH	Implementation evaluation of a leadership development intervention for improved family experience in a private paediatric care hospital, Pakistan	Pakistan	Assess the implementation of a leadership development intervention and identify barriers and facilitators to inform sustainability and scalability	Empirical	formative strategy design and prospective process evaluation	none	Facebook group data and employee feedback; Team and consultant notes; family and patient feedback	N/A	None	Proctor implementation outcomes framework	2017-2020	Private pediatric hospital	Employees of a private pediatric hospital	Leadership development through short training sessions and ongoing communications facilitated by social media were the key processes that helped achieve implementation outcomes. However, a long-term strategy is needed for individual managerial behaviors to sustain	Patient Experience Initiative (PExpI)	Pediatric healthcare (no specific health conditions targeted); goal to promote patient experience	A leadership development intervention that included short leadership workshops led by a leadership coach, group discussions, regular meetings of a working group, development and roll-out of a compassionate mentorship package for employees in a managerial role, social media communication platform, and standard procedures for recognition of high performing employees	Pediatric patients
Ritchie, LMP; Beza, L; Debebe, F; Wubetie, A; Gamble, K; Lebovic, G; Straus, SE; Zewdu, T; Azazh, A; Hunchak, C; Landes, M; Huluka, DK	2022	IMPLEMENTATION SCIENCE	Effect of a tailored sepsis treatment protocol on patient outcomes in the Tikur Anbessa Specialized Hospital, Ethiopia: results of an interrupted time series analysis	Ethiopia	aimed to address an identified gap in sepsis care, through development and evaluation of a sepsis treatment protocol tailored to the Tikur Anbessa Specialized Hospital Emergency Department (TASH-ED) context and through this to improve clinical care and outcomes among sepsis patients treated in the TASH-ED. In addition, we hoped to generate principles to inform efforts to address gaps in other are…	Empirical	prospective process evaluation	QE with control	document review and interviews	N/A	implementation strategy	CFIR, CFIR-ERIC, Theoretical Domains Framework	2017-2018	Country's largest publicly funded academic referral hospital owned by the Addis Ababa University	patients and providers	We found that an evidence-based sepsis protocol tailored to the TASH-ED context did not improve sepsis mortality, with a trend for improved 72-h survival lost in the post-implementation period and 90-day mortality outcomes remaining flat across pre- and post-implementation periods. In addition, we found no significant change in knowledge pre- and post-implementation. Interpretation is limited by …	sepsis care	sepsis	The protocol includes a flow chart beginning with diagnostic criteria, followed by a stepwise approach to management of patients meeting diagnostic criteria (Fig. 1). Sepsis was diagnosed as suspected or confirmed infection and the presence of 2 or more quick sepsis-related organ failure assessment (qSOFA) criteria [26]. In order to facilitate early recognition and intervention, a trigger was pos…	emergency department patients
Cumbe, VFJ; Muanido, AG; Turner, M; Ramiro, I; Sherr, K; Weiner, BJ; Flaherty, BP; Sharma, M; Faduque, F; Xerinda, ER; Wagenaar, BH	2022	IMPLEMENTATION SCIENCE	Systems analysis and improvement approach to optimize outpatient mental health treatment cascades in Mozambique (SAIA-MH): study protocol for a cluster randomized trial	Mozambique	The overall goal of the present study is to evaluate the real-world effectiveness of the multi-component SAIA-MH implementation strategy to optimize outpatient mental health services in Mozambique.	Protocol	prospective process evaluation	cRCT	KIIs, FGDs	Activity-based costing, CEA	Implementation strategy	CFIR, IOF, ERIC	Not described	Public sector MoH clinics	patients and providers	NA	Primary mental health services	Mental health	Detection, treatment, and management of patients with mental health conditions in primary MH care	People living with mental health conditions
Lovero, KL; dos Santos, PF; Adam, S; Bila, C; Fernandes, ME; Kann, B; Rodrigues, T; Jumbe, AM; Duarte, CS; Beidas, RS; Wainberg, ML	2022	FRONTIERS IN PUBLIC HEALTH	Leveraging Stakeholder Engagement and Virtual Environments to Develop a Strategy for Implementation of Adolescent Depression Services Integrated Within Primary Care Clinics of Mozambique	Mozambique	Here, we describe the use of Implementation Mapping to design a multilevel strategy for implementingscreening, referral, and treatment for depression in adolescentsintegrated within PCC of Maputo Mozambique. Specifically,we used virtual and in-person approaches to identify adoptersand implementers, conduct a qualitative investigation ofimplementation determinants, and engage stakeholders to selec…	Empirical	formative strategy design	none	Key Informant Interviews; Focus Groups; Workshops	NA	None	Proctor's Implementation Outcomes Framework; CFIR; ERIC (not sure if that counts)	not described	primary care clinics (where intervention will be implemented)	Implementation Needs Assessment: implementation science and mental researchers from Columbia University as well as policymakers and mental health specialists at the Department of Mental Health of the Mozambican Ministry of Health ;; Qual Interviews (ID Imp outcomes & determinants): : key informant interviews with national and local health officials involved in adolescent (N = 4) and mental health…	Application of Implementation Mapping to develop an implementation plan for LMIC settings; demonstrate that using a blend of in-person and virtual approaches can facilitate international implementation planning partnerships and the engagement of multilevel stakeholders. Additionally, we identify a number of unique implementation determinants and strategies important for adolescent mental health c…	IPT	adolescent depression	NA	adolescents with depression
Olawepo, JO; Ezeanolue, EE; Ekenna, A; Ogunsola, OO; Itanyi, IU; Jedy-Agba, E; Egbo, E; Onwuchekwa, C; Ezeonu, A; Ajibola, A; Olakunde, BO; Majekodunmi, O; Ogidi, AG; Chukwuorji, J; Lasebikan, N; Dakum, P; Okonkwo, P; Oyeledun, B; Oko, J; Khamofu, H; Ikpeazu, A; Nwokwu, UE; Aliyu, G; Shittu, O; Rositch, AF; Powell, BJ; Conserve, DF; Aarons, GA; Olutola, A	2022	BMJ GLOBAL HEALTH	Building a national framework for multicentre research and clinical trials: experience from the Nigeria Implementation Science Alliance	Nigeria	This paper reports on the process NISA used to establish the Nigeria Implementation Science Alliance Model Innovation and Research Centres (NISA-MIRCs), providing a model that could catalyse implementation science and clinical trials at the national level and across SSA.	Empirical	formative strategy design	none	nominal group technique, stakeholder meetings	NA	None	EPIS	2015-2017	Health Centers	cohort of the existing health facilities into Model Innovation and Research Centres (MIRCs) in order to advance the implementation of evidence-based interventions to improve public health and clinical outcomes for diseases of public health importance in Nigeria (n=21)	Established a research infrastructure that can host clinical, implementation and health system research	NA	NA	NA	NA
Roche, SD; Barnabee, G; Omollo, V; Mogaka, F; Odoyo, J; Bukusi, EA; Morton, JF; Johnson, R; Celum, C; Baeten, JM; O'Malley, G	2022	BMC HEALTH SERVICES RESEARCH	Implementation strategies for integrating pre-exposure prophylaxis for HIV prevention and family planning services for adolescent girls and young women in Kenya: a qualitative study	Kenya	Our objective was to identify the supply-side implementationstrategies employed by POWER, map these tocontextual determinants, and understand the potentialimplications for scale-up.	Empirical	formative strategy design	none	Review of M&E documents and KIIs with implementers	NA	None	CFIR, ERIC	2017-2020	Two family planning clinics	Facility staff, POWER (study) staff (should we have a new column for researchers?)	Some FP clinics may be “lower-hanging fruit” than others for PrEP implementation. Approaching PrEP implementation as a behavioral intervention for FP providers may help ensure that providers have the requisite capability, opportunity, and motivation to adopt the clinical innovation. In particular, PrEP implementers should assess the need for implementation strategies that support providers’ clini…	PrEP	HIV	Oral medicine for HIV prevention	Adolescent girls and young women
Otiashvili, D; Kirtadze, I; Mgebrishvili, T; Beselia, A; Tabatadze, M; Vardanashvili, I; Ober, AJ	2022	INTERNATIONAL JOURNAL OF DRUG POLICY	Implementation and evaluation of a syringe vending machine trial in Tbilisi, Georgia	Georgia	The aim of this study was to implement and evaluate outcomes of introducing syringe vending machines (SVM) in Tbilisi, Georgia	Empirical	prospective process evaluation	cRCT	focus groups	N/A	Intervention	REAIM, CFIR	2020-2021	NGO-run HIV prevention sites	patients and providers	SVM improve access to sterile injection equipment for PWID and using SVM was associated with receiving more syringes compared to re- ceiving syringes from HIV services other than vending machines. SVM were accepted by the majority of staffof implementing organizations and by the clients, they reached a notable share of potential beneficia- ries, and they were actively utilized by them. Future res…	Syringe vending machine	injection drug use/HIV	SVM supply sterile needles and syringes and other in- jection paraphernalia, condoms, risk reduction and other health infor- mation.	injection drug users
Anderson, DM; Gupta, AK; Birken, SA; Sakas, Z; Freeman, MC	2022	INTERNATIONAL JOURNAL OF HYGIENE AND ENVIRONMENTAL HEALTH	Adaptation in rural water, sanitation, and hygiene programs: A qualitative study in Nepal	Nepal	study provides an example of how adaptation models and frameworks can be applied to better understand adaptations’ effects on WaSH program performance. We document a range of positive and negative adaptation effects and provide guidance to inform selection of effective adaptations and mitigate unintended negative consequences. We describe implementers’ processes and motivations for making adaptat…	Empirical	retrospective process evaluation	none	interviews	N/A	None	MADI, IOF	2019	rural, community-based	implementing organization employees, government officials, and community members	Our findings suggest that adaptations to promote rapid adoption of toilet construction do not consistently achieve sustained behavior change. Furthermore, adaptations to improve feasibility of program delivery or cost and acceptability of WaSH products can indirectly improve adoption even when it is not an explicit target outcome.	WASH	sanitation, water hygiene	construction and use of household sanitation infrastructure	community members
Cheung, DSK; Ho, LYW; Chan, LCK; Kwok, RKH; Lai, CKY	2022	CLINICAL INTERVENTIONS IN AGING	A Home-Based Dyadic Music-with-Movement Intervention for People with Dementia and Caregivers: A Hybrid Type 2 Cluster-Randomized Effectiveness-Implementation Design	China (Hong Kong)	Evaluate clinical efficacy of music-with-movement intervention to improve psychosocial well-bring of people with dementia and evaluate implementation strategies used to promote the adoption of home-based dyadic music-with-movement intervention	Empirical study	prospective process evaluation	cRCT	focus groups	N/a	Intervention	CFIR; ERIC	Not specified	Community-based, delivered both in the home and at collaborating centers	Patients with dementia and their primary family caregiver referred to researchers	Findings suggest the music-with-movement intervention is both clinically effective and can be implemented effectively with the selected implemetnation strategy.	Music-with-movement	Dementia	12 week dyadic intervention held three times a week with each session lasting 30-45 minutes. Designed to benefit people with dementia and their caregivers. The dyads moved body partners during the intervention while listening to their preferred music.	People with dementia in the community
Matoga, MM; Hosseinipour, MC; Jewett, S; Chasela, C	2022	BMJ OPEN	Uptake of voluntary medical male circumcision among men with sexually transmitted infections in Lilongwe, Malawi: a protocol for a pre-interventional and post-interventional study	Malawi	Our aim is to estimate the effectiveness of the RITe intervention in increasing the uptake of VMMC among men with STIs at Bwaila STI clinic in Lilongwe, Malawi. The study’s specific objectives are (1) to compare uptake and time to uptake of VMMC between the RITe intervention and the standard of care, (2) to assess factors associated with uptake of VMMC among the men and (3) to assess the acceptab…	Protocol	prospective process evaluation	QE no control	KIIs, FGDs	NA	Implementation strategy	IOF, ERIC, NIRN stages of implementation	Not reported	STI clinic	Men (patients) and HCWs	N/A	VMMC	HIV	Circumcision for HIV prevention	Young men
Harrison, MS; Yarinbab, T; Dorsey-Holliman, B; Aarons, GA; Betran, AP; Goldenberg, RL; Muldrow, M	2021	PILOT AND FEASIBILITY STUDIES	A mobile cesarean birth center as a solution to improve access to surgical birth in rural Ethiopia: a mixed methods research protocol	Ethiopia	Explore an innovative clinical solution (a mobile cesarean birth center) to low cesarean birth rates resulting from the three delays to emergency obstetric care in isolated and underserved regions of Ethiopia, and the world.	Protocol	formative strategy design	none	Interviews and focus groups with key stakeholders	N/A	None	EPIS	N/A - protocol, forthcoming	Rural communities; Mobile birth center	Women of reproductive age, men, community leaders, clinicians/administrators/health officials	N/A - protocol	Mobile cesarean birth center	Obstetric outcomes	Mobile cesarean birth center	Pregnant persons in rural Ethiopia requiring emergency obstetric care or cesarean sections
Roche, SD; Odoyo, J; Irungu, E; Kwach, B; Dollah, A; Nyerere, B; Peacock, S; Morton, JF; O'Malley, G; Bukusi, EA; Baeten, JM; Mugwanya, KK	2021	JOURNAL OF THE INTERNATIONAL AIDS SOCIETY	A one-stop shop model for improved efficiency of pre-exposure prophylaxis delivery in public clinics in western Kenya: a mixed methods implementation science study	Kenya	We, therefore, conducted a mixed methods study at four public healthcare facilities in Kenya to identify strategies for operationalizing an OSS model and assess whether this model could improve efficiency and care acceptability among clients and providers without negatively affecting uptake and continuation	Empirical	prospective process evaluation	QE with control	clinic flow maps of implementation strategies, interviews	N/A	Intervention	ERIC, TICD, Ohno's model for quality improvement	2019-2020	public health clinics (subcounty hospitals)	providers, patients	For PrEP to succeed as a public health intervention, it not only needs to be available at scale, but also used by the target population with sufficient rates of uptake, persistence and adherence [68]. An OSS approach to PrEP delivery may be useful for obtaining provider buy-in and making care more patient-centred	One stop shop for PREP	HIV	“one-stop shop” (OSS), a broad OSS delivers all necessary PReP services (testing, medication) at a single touchpoint. Whereas some co-locate services so clients receive them “under the same roof,” others further reorganize services so clients receive them in a single room and/or from a single provider	adults not living with HIV
Van Pelt, AE; Lowenthal, ED; Phoi, O; Tshume, O; Matshaba, M; Beidas, RS	2022	AIDS CARE-PSYCHOLOGICAL AND SOCIO-MEDICAL ASPECTS OF AIDS/HIV	Medical stakeholder perspectives on implementing a computerized battery to identify neurocognitive impairments among youth in Botswana	Botswana	This research aimed to elicit key stakeholders’ perspectives to identify factors likely to be related to successful future implementation of the PennCNB into clinical settings in Botswana	Empirical	formative strategy design	none	interviews	N/A	None	CFIR; ERIC	not described	health clinics	mental health clinicians (n=7), non-mental health clinicians (n=9), and clinical leadership (n=4)	This research addresses the research-to-practice gap by engaging in pre-implementation inquiry and designing for implementation. Results will inform the development of strategies to maximize the likelihood of successful implementation of the PennCNB to identify neurocognitive impairment in children in this high-need setting.	Penn Computerized Neurocognitive Battery (PennCNB)	neurocognitive deficits	Composed of “neurobehavioral probes” (Gur et al., 1992) validated by functional neuroimaging, the PennCNB streamlines neurocognitive assessment by evaluating performance on major cognitive domains and offering advantages including increased standardization and reliability, automated scoring and data generation, and ease of administration (Gur et al., 2010; Moore et al., 2015). The Botswana versio…	HIV-affected children and adolescents
Verhey, R; Chitiyo, C; Mboweni, SN; Chiriseri, E; Chibanda, D; Healey, A; Wagenaar, B; Araya, R	2021	BMJ OPEN	Optimising implementation strategies of the first scaleup of a primary care psychological intervention for common mental disorders in Sub-Saharan Africa: a mixed methods study protocol for the optimised Friendship Bench (OptFB)	Zimbabwe	This research uses a mixed-method study design and widely used implementation frameworks to systematically analyse the performance of clinics, determinants of this performance, including implementation strategies that might differentiate high-performing versus low-performing clinics, and develop and test an enhanced implementation strategy to improve the performance of clinics in three cities in …	Protocol	retrospective strategy specification	none	KIIs, observation, questionnaires, stakeholder meetings, FGDs, Delphi	Modeled cost effectiveness	None	RE-AIM, CFIR, ERIC	Not described	36 Primary Healthcare (PHC) clinics	Staff, providers, clients	NA	Friendship Bench	Common mental disorders	This task-shifted intervention is delivered by trained and supervised lay health workers (LHWs) who deliver problem-solving therapy (PST) on a bench located in PHC clinics.	Patients with CMDs
Petersen, I; Kemp, CG; Rao, D; Wagenaar, BH; Sherr, K; Grant, M; Bachmann, M; Barnabas, RV; Mntambo, N; Gigaba, S; Van Rensburg, A; Luvuno, Z; Amarreh, I; Fairall, L; Hongo, NN; Bhana, A	2021	PSYCHIATRIC SERVICES	Implementation and Scale-Up of Integrated Depression Care in South Africa: An Observational Implementation Research Protocol	South Africa	Our aim is to observe real-world implementation of the initial MhINT model described above in order to identify opportunities to refine and adapt this initial model and to optimize widespread implementation and dissemination of the model in South Africa	Protocol	prospective process evaluation	prospective cohort (QE no control)	interviews with facility-level managers, district managers, service providers, and patients (stage 1, N=78; stage 2, N=282)	costing analysis	None	REAIM, CFIR	not described	primary health care settings	clinic managers, providers, patients	Next steps include strengthening ongoing engagements with policy makers and managers, providing technical support for implementation, and building the capacity of policy makers and managers in implementation science to promote wider dissemination and sustainment of the intervention.	Mental Health Integration (MhINT) program	depression and chronic diseases	The intervention components of the initial MhINTmodel involve the provision of psychoeducation, screening, and strengthened clinician assessment and diagnosis of depressive symptoms at the PHC facility level (see Figure A1 in the online supplement). The latter is achieved through the provision of enhanced mental health training in the use of Adult Primary Care (APC), known internationally as the …	Adults with depression and chronic diseases
Nayanamritham Project Collaborator; Sivaprasad, S; Netuveli, G; Wittenberg, R; Khobragade, R; Sadanandan, R; Gopal, B; Premnazir, L; Conroy, D; Srinath, J; Ramakrishnan, R; George, S; Sahasranamam, VI	2021	BMJ OPEN	Complex interventions to implement a diabetic retinopathy care pathway in the public health system in Kerala: the Nayanamritham study protocol	Kerela, India	The Nayanamritham study is facilitated by a UK-Governmentof Kerala partnership as a part of the ORNATE-Indiaprojectfunded by Global Challenges Research Fund (GCRF) andUK Research and Innovation (UKRI). We aim to introducea diabeticretinopathy (DR) care pathway that spans primary, secondary and tertiarycare in the public health system in Kerala in a pilot study inThiruvananthapuram. The proposed s…	Protocol	prospective process evaluation	QE with control	Structured Interviews (Based on pragmatic considerations, at least five nurses and five primary care doctors from 16 FHCs, three to five ophthalmologists from secondary and tertiary care, two data entry operators and five ASHAs and one health service administrator should be included to get the maximum variability.)	Cost effectiveness	Implementation Strategy	ERIC	tbd	public health system	People with diabetes registered in the non-communicable diseases register at 16 FHCs in Thiruvananthapuram district will be invited to be screened for complications of diabetes including screening for DR	NA	DR care pathway	diabetes	1. DR screening of patients with diabetes registered in the non-communicable diseases register at FHCs (primary care). The retinal images will be graded remotely at the reading centre at the tertiary centre. 2. Prompt referral for timely treatment of STDR to secondary care and tertiary centres depending on the severity of the DR. 3. Treatment of patients with sight threatening DR (at secondary an…	People with diabetes registered in the non-communicable diseases register at 16 FHCs in Thiruvananthapuram district will be invited to be screened for complications of diabetes including screening for DR
Tiruneh, GT; Nigatu, TG; Magge, H; Hirschhorn, LR	2022	BMC HEALTH SERVICES RESEARCH	Using the Implementation Research Logic Model to design and implement community-based management of possible serious bacterial infection during COVID-19 pandemic in Ethiopia	Ethiopia	The aim was to understand the demand- and supply-side challenges of delivery of possible serious bacterial infection (PSBI) treatment during the COVID-19 pandemic and to develop and test adaptive strategies to mitigate the impact of COVID-19 and other barriers on community-based management of PSBI implementation and uptake	Empirical	prospective process evaluation	none	Narrative synthesis of review; In-depth interviews; Modified delphi approach	N/A	None	CFIR, RE-AIM, FRAME-IS (adaptation), Implementation Research Logic Model	2020-2022	Rural, community-based management of bacterial infections; COVID-19	Community members, health providers/service providers (including community health workers/health extension workers), program managers, development partners, community volunteers, policymakers (MoH), National Child Health Technical Working Group, National Research Advisory Council Child Health and Immunication Group, researchers, community leaders, health facility managers	Use of Implementation Research Logic Model helped to specify links between implementation challenges, strategies, mechanisms of action, and outcomes to explore the complex community-based management of PSBI during complex contexts to improve high-fidelity implementation and integration of PSBI treatment in the primary healthcare delivery ststems through active engagement of stakeholders	Community-based treatment of possible serious bacterial infection (PSBI)	Possible serious bacterial infections (PSBI)	Treatment of possible serious bacterial infection (PSBI) by health extension workers in communities when referral isn't possible	Sick young infants (SYI), caregivers, and health extensions workers
Jarrett, C; Baxter, YC; Boch, J; Carrasco, C; Munoz, DC; Dib, KM; Pessoa, L; Saric, J; Silveira, M; Steinmann, P	2022	HEALTH RESEARCH POLICY AND SYSTEMS	Deconstructing design thinking as a tool for the implementation of a population health initiative	Brazil	In this study, we seek to answer the question: Does design thinking carry value as a strategy to bridge the evidence–practice gap in health systems? To do this, we aimed to set out what design thinking in a health systems context looks like in terms of process and nature, and define how it is expected to function to support implementation. Accordingly, our objectives were to:1. retrospectively id…	Empirical	retrospective strategy specification	none	KIIs, document review	NA	None	Proctor specification, ERIC	2017-2018	Six primary care clinics in Sao Paulo	Study team (should we have a new column for researchers?)	Design thinking is a sound and viable tool to use as part of an implementation strategy for engaging with health system stakeholders and successfully translating evidence-based practices and new innovations into routine practice, thereby addressing an important knowledge—practice gap and, more broadly, contributing to the strategic repertoire available to implementation science.	Hypertension screening, diagnosis, and care	CVD/Heart disease	Series of EBPs for hypertension detection and treatment	People with hypertension
Bang, A; Baitule, S; Deshmukh, M; Duby, J	2022	BMJ GLOBAL HEALTH	Home-based management of neonatal sepsis: 23 years of sustained implementation and effectiveness in rural Gadchiroli, India, 1996-2019	India	the aim of the current study is to assess the long-term implementation and effectiveness of home-based management of neonatal sepsis in Gadchiroli, India over a period of 23 years (1996–2019).	Empirical	retrospective process evaluation	prospective cohort (QE no control)	N/A	N/A	None	none	1996-2019	community-based	patients, providers	Implementation of home-based management of neonatal sepsis was sustainable and effective over 23 years. During this period, the need for home-based management in Gadchiroli is declining. Home-based management is advised where sepsis remains a major cause of neonatal mortality and hospital access is limited	Home-based management of neonatal sepsis	sepsis	trained female community health workers (CHWs), working under medical supervision in 39 villages, used a clinical algorithm to screen neonates for sepsis.5 If a CHW diagnosed sepsis, she advised hospital referral. However, if parents refused referral, she offered home-based management to eligible neonates, including 7–10 days of injectable gentamicin and oral co-trimoxazole	neonates
de Melo, L.S.W.; Estev√£o, T.M.; de Castro Chaves, J.S.; Silva Vieira, J.M.; de Morais Siqueira, M.; Guedes Alcoforado, I.L.; de Lacerda Vidal, C.F.; Lacerda, H.R.	2022	Rev. Bras. Ter. Intensiva	Success factors of a collaborative project to reduce healthcare-associated infections in intensive care units in Northeastern Brazil	Brazil	The objective of the present study however has been to describe the implementation and results of a collaborative project called PROADI-SUS implemented to reduce HAIs due to the use of devices and to identify factors that may have contributed to this reduction during the first 18 months of the national project in each of the five ICUs in Recife.	Empirical	prospective process evaluation	QE no control	N/A	N/A	Implementation Strategy	ERIC, IOF	2017-2019	Intensive care units in city of Recife	Five intensive care units	Collaborative PROADI-SUS project to reduce healthcare associated infection was seen as effective in all ICUs at improving at least one outcome indicator despite only partial adherence to the bundles.	Support Program for the Institutional Development of the Unified Health System (PROADI-SUS). Based on IHI Quality Improvement Model.	ventilator-associated pneumonia, primary central line-associated bloodstream infection and catheter-associated urinary tract infections	Routine care within intensive care units	Patients admitted to ICUs
Hirschhorn, L.R.; Frisch, M.; Ntawukuriryayo, J.T.; VanderZanden, A.; Donahoe, K.; Mathewos, K.; Sayinzoga, F.; Binagwaho, A.	2021	Gates Open Res.	Development and application of a hybrid implementation research framework to understand success in reducing under-5 mortality in Rwanda	Rwanda	We describe the development and testing of an IR framework building on existing frameworks to guide the study of pathways, successes, and challenges in addressing amenable U5M – those deaths preventable through health system-delivered EBIs – in LMICs. The application of the framework was tested through a mixed methods case study of Rwanda, a country well known for its remarkable success in substa…	Empirical	retrospective strategy specification	none	Systematic review, desk review, discussion with experts, key informant interviews	N/A	None	ERIC, IOF, RE-AIM, EPIS, CFIR	2000-2015	National-level changes in under-5 mortality 2010-2015 in Rwanda	Global/national leaders including donors, government including Ministry of Health and Rwanda biomedical center, project managers and implementers, other partners	The developed under 5 mortality implementation research hybrid framework facilitated the indentification of the implementation pathway, priority implemenation outcomes, and contextual factors important in healthcare in LMICs. The case study was able to increase insights into how and why Rwanda achieved the equitable introduction and expansion of EBIs contributing to the decline in U5M. The framew…	Pneumococcal vaccine introduction	Under 5 mortality	Vaccination of under-5 children using national vaccine schedule	Children under 5
Gimbel S; √Åsbj√∂rnsd√≥ttir K; Banek K; Borges M; Crocker J; Coutinho J; Cumbe V; Dinis A; Eastment M; Gaitho D; Lambdin BH; Pope S; Uetela O; Hazim C; McClelland RS; Mocumbi AO; Muanido A; Nduati R; Njuguna IN; Wagenaar BH; Wagner A; Wanje G; Sherr K	2023	Implement Sci Commun	The Systems Analysis and Improvement Approach: specifying core components of an implementation strategy to optimize care cascades in public health.	Mozambique, Kenya, USA, DRC	In this short report, we comprehensively map the core components of the SAIA implementation strategy to the distinct strategies of the ERIC typology, specify each resultant ERIC implementation strategy according to Proctor’s guidelines for specifying and reporting implementation strategies, and describe implementation outcomes that link to the multi-component SAIA strategy.	Empirical	retrospective strategy specification	none	Modified nominal group technique	NA	None	ERIC, IOF	Not reported	SAIA implemented in range of health care settings, including primary care, antenatal/HIV care, and juveline justice facilities. This study was done remotely and with 3 in-person meetings	SAIA researchers	Specifying the components of SAIA provides improved conceptual clarity to enhance reproducibility for other researchers and practitioners interested in applying the SAIA across novel settings.	Assorted: HIV PMTCT, hypertension dx/tx, mental health dx/tx, cervical cancer, naloxone	HIV, mental health, hypertension, cervical cancer, substance use, family planning, malaria	Assorted, not described in detail. Diagnosis and treatment for various conditions	Assorted people living with associated conditions
